# Supplementary material for: 1H-NMR metabolomics-based surrogates to impute common clinical risk factors and endpoints
Source: eBioMedicine. 2021 Dec 20;75:103764. doi: 10.1016/j.ebiom.2021.103764 (PMC8703237; doi:10.1016/j.ebiom.2021.103764)
Supplement: Supplementary file 4 [file mmc4.xls]

## Sheet: ElasticNETs_coefficients
	s_sex	s_diabetes	s_lipidmed	s_blood_pressure_lowering_med	s_current_smoking	s_metabolic_syndrome	s_alcohol_consumption	s_high_age	s_middle_age	s_low_age	s_obesity	s_high_hscrp	s_high_triglycerides	s_high_ldl_chol	s_low_hdlchol	s_high_totchol	s_low_eGFR	s_low_wbc	s_low_hgb
(Intercept)	-0.102929	-2.39738	-1.33018	-0.16526	-0.546453	-0.656974	0.944838	-0.446568	-0.282787	-2.8861	-2.07374	-1.18102	-4.23872	-3.89017	-1.13422	-3.50184	-6.57957	-2.80303	-2.31272
ala	-0.397066	0.285822	0.145576	-0.027528	-0.106527	0.0897584	0.0135975	-0.0519451	0.000825493	0.0933105	0.0123816	-0.134578	-0.0512292	0.0873281	-0.169081	0.0831119	0.118776	-0.0682344	0
gln	0.336769	-0.0556893	0.405225	0.101438	0.0402654	-0.0852584	0.00388708	0.408485	0.036798	-0.705587	-0.194135	-0.396605	-0.0370942	-0.343323	-0.0199547	-0.323905	0.163329	0.205058	-0.00694982
his	-0.222101	0.234399	-0.259172	-0.380333	-0.289394	0.0265934	0.00255639	-0.263711	-0.0205854	0.476009	0.0604111	-0.467436	0.0200047	-0.263265	-0.21318	-0.186934	0.0136706	0.253515	-0.0416695
phe	-0.369036	-0.448909	0.264903	0.247717	-0.216237	0.144012	-0.211691	0.611208	-0.30569	-0.53643	-0.0422175	0.373907	0	-0.162465	-0.14031	-0.0937324	0.644615	-0.0313852	0.0373656
tyr	-0.0796677	0.00391152	0.0728553	0.252706	0.0925576	0.433787	0.321996	0.376397	0.0130361	-0.710777	0.39242	0.223945	0.0441865	0.0791741	0.11435	-0.100191	0.100182	0	-0.227915
ile	0.105734	-0.434655	-0.214637	0.216755	0.117204	0	-0.4758	0.325575	-0.383106	0.34737	0.0854491	-0.17666	0.297044	0.497536	0.65369	0.279613	-0.206558	-0.0548933	0.279826
leu	1.28983	-0.118081	0.0603379	-0.459127	0.0845637	-0.375451	0.227591	-1.26095	0.623266	0.781667	-0.620472	-0.0586152	0	0.268348	-0.216273	0.128771	-1.17549	0	-0.04394
val	-0.317983	0.696081	-0.0365591	0.106948	-0.127482	0.371978	0.062078	0.231021	0.0404501	-0.395528	0.622046	0.188276	-0.210211	-0.484807	-0.107212	-0.263468	0.368812	-0.111699	-0.244129
glc	0.182573	1.8581	0.245401	0.129424	-0.191345	1.11097	-0.021089	0.183674	0.00202259	-0.607395	0.102966	0.0453286	-0.110052	-0.142681	0.0893391	-0.153617	0.0317725	-0.0490331	0.0956677
lac	0.447669	0.372445	0.525216	0.32906	-0.0452932	0.0584339	0.241082	0.251945	-0.0309334	-0.502702	0.0719494	-0.185804	0.38316	-0.488348	-0.0337797	-0.0818169	-0.253018	-0.338511	-0.563336
cit	-0.496565	0.315134	-0.0156613	0.137886	-0.165128	0.233578	-0.13077	0.351903	-0.0902775	-0.48396	0.0175875	-0.18189	-0.105583	0.00986761	-0.104536	0.0263804	0.476173	0.165647	-0.0559552
ace	0.131851	-0.121837	-0.0664725	-0.0147788	0.155735	-0.180547	0.18089	0.178568	-0.0665465	-0.182932	-0.0344435	0.070236	0.101733	0.040051	-0.0763129	0.0971136	-0.130871	0.0620717	-0.0350314
acace	0.247175	-0.0661422	0.03039	-0.0153807	0.0750442	-0.11121	0.180519	0.203798	-0.107245	-0.167084	-0.114899	0.127791	-0.102947	-0.0283294	-0.0504555	-0.0389836	-0.0337647	-0.109723	0.0360518
crea	1.75395	0.134526	0.170284	0.36454	-0.214479	-0.0856245	0.327666	0.468411	-0.243195	-0.395823	-0.0683809	0.0582588	0.0246461	-0.139389	-0.131257	-0.0766466	3.43949	-0.0994167	0.482233
alb	0.229467	-0.538001	-0.108794	-0.0895269	0.021015	-0.447825	0.037616	-0.428625	0.0109292	0.698592	-0.315176	-0.397675	-0.0487212	-0.479251	0.279529	-0.424055	-0.353661	0.27383	0.0265298
gp	-0.737744	0.395105	-0.0359127	0.060727	0.380958	0.547763	-0.182516	-0.0348641	0.0136004	-0.035834	0.315811	1.63083	-0.00966224	0.135475	-0.177164	0.000242612	0.423719	-0.561784	0.374122
m_vldl_l	-1.34502	3.68562	-1.28811	-1.46487	0.0231377	0	1.13204	-3.20371	2.72245	0.1229	0	-0.527691	0.546373	0.479544	-4.7162	0.656918	-0.42648	0.13879	-0.681485
s_vldl_l	1.21485	-0.363109	-0.284836	-1.18934	-0.459079	-1.07617	-0.580361	0.267971	-0.940359	1.78765	-2.14493	-0.523049	0	-2.38221	-2.7506	-0.43515	-1.48286	0	0
xs_vldl_l	-1.27027	1.30026	2.83494	1.68501	-0.00623015	0.60703	-0.147208	1.794	-0.556731	-2.28734	0.914774	0.730335	0	0.387334	1.96436	-0.513098	1.23585	0	0
idl_l	-0.628832	0.0181747	-4.69594	-1.88693	-0.0872782	0.120685	-0.396338	-4.52309	2.07524	2.60286	0	-0.0355174	-0.0873676	2.19811	-3.09029	0.0823939	-0.913872	0	0
l_ldl_l	0.496024	7.405	-0.0289448	0.0658758	2.06709	0.21925	-0.613915	-6.08091	5.97057	0.563588	0.587247	1.21594	0.170012	-5.14276	-1.15641	0	-0.952548	0	0
m_ldl_l	-0.110106	0.339652	0.481294	-0.334465	-1.67571	0	0.124159	3.56051	-1.77208	-1.22136	0	0.158639	0	-1.035	-0.463413	0.0773694	0.854967	-0.0833401	0
s_ldl_l	0.113634	-3.18783	-0.775177	-1.07452	2.39516	-0.594442	0.181431	-3.67772	2.23397	1.08521	-1.84e-05	-0.508704	0.332982	3.94077	2.21607	0.225228	-2.11901	0	0
m_hdl_l	-0.404641	-1.54495	-1.17206	-0.873209	0.294003	-0.84535	-0.55378	-1.3853	0.7165	0.828034	0.112094	-0.0900971	-0.225475	1.10151	0.472613	0.653825	-1.26557	0.11286	-0.411664
s_hdl_l	-0.692259	1.62519	0.35252	0.548095	-0.649712	0.776196	0.533584	1.47427	-0.831684	-0.684202	0.615931	0.22375	0	-0.234462	-0.752626	-0.534007	1.76969	-0.175375	0
idl_c	0.0242785	2.86056	2.66686	0.148486	-0.454402	0	1.52866	0.976912	-0.21276	-0.0244629	-0.21058	-1.36815	-0.551382	-4.70186	-1.50072	0.875079	-1.63492	0	-0.303636
serum_c	1.38133	-4.81677	-1.67295	-0.905247	-1.76564	-0.0644529	0.38659	6.32429	-3.51417	-2.48927	0	0	0	5.3024	-1.01575	1.32832	2.03841	0	0
vldl_c	0.705304	-2.6703	-3.03254	-0.658342	0.863423	-0.204306	-0.21002	-2.14599	1.25665	0.559013	0.745824	0.280136	0.270346	0.399781	2.14415	0.666305	0.729417	0.144049	0
ldl_c	1.21705	-5.26361	0.251209	1.15606	-0.77857	-0.588892	0.136293	2.72525	-3.93658	-0.652915	-0.458987	0	-0.379697	1.47752	1.26034	0.503886	0.271513	0	0
hdl_c	0	1.05014	-1.03138	-0.0638481	-0.0472479	0	-0.00237579	-1.71834	-0.201777	0.330299	0.0649355	0	0	0.636103	-2.03067	1.00493	0.298163	0	0
hdl2_c	-0.251893	1.75177	-0.445928	0.0161227	-0.00640548	0	0.372904	1.08006	0.470039	-0.124964	0.102219	0	0.0554147	1.55926	-0.149936	1.22905	0.635124	0	0
hdl3_c	0.16702	0.354091	0.228083	-0.0508956	0.12095	0.193368	0.0126061	0.00908886	0.276967	-0.145605	0.0417604	0.182031	-0.141126	-0.440465	0.0973465	-0.13602	-0.363078	-0.0556748	0.100261
vldl_d	0.363026	-0.201477	0.42207	0.455018	0.185257	0	-0.366641	0.518068	-0.140088	-0.349375	0.362788	-0.23447	-0.196125	0.345722	0.115553	0.2776	0.14122	-0.0313325	-0.11075
ldl_d	-0.184204	-0.0201952	-0.0536412	0.0444335	-0.274019	0.257791	0.026579	0.261064	-0.304818	-0.0724541	0.0577628	0.0955534	0.0934841	1.1514	0.0220118	-0.00501314	0.124025	0	0.292911
hdl_d	-0.883591	0.0978358	-0.466402	0	-0.0393358	-0.148112	0.0137258	0.894149	-0.744853	0.0555734	0	0.213154	0.0180937	-0.0778739	-0.827051	-0.425646	1.24238	0	0.125208
serum_tg	0.382937	-1.23919	1.276	0.857905	-0.322067	0.404283	0.499275	2.74311	-1.3711	-2.75502	0.369015	0.108335	1.37603	-1.90682	1.56096	0	-0.0798832	0	0
totpg	-0.0339869	0.995189	1.06755	0.41327	-0.237368	0	0.369822	0.745926	-0.0685791	-0.989329	0.160937	-0.0971624	0.15745	0.00203395	-0.00413197	0	0.606015	0	0.202285
pc	0.00628379	-0.83807	-0.148133	-0.339453	0.266243	-0.0445815	0.860944	-0.362721	-0.0918735	0.442592	-1.16414	0.172259	-0.241213	-1.49413	-0.403659	-1.11288	-0.286032	0	0
sm	-1.21567	-0.0415309	0.126048	0.0869303	-0.00386692	0.213599	-0.145932	0.094405	0.126107	-0.459268	0.153832	0.0646734	-0.291132	-0.359194	-0.249066	0	0.972953	0	-0.0962903
totcho	1.00229	-0.593676	-1.16433	-0.767609	1.3214	-1.27223	-0.522175	-0.627606	0.105351	1.00191	-0.31878	0.0852529	-0.396977	0.842823	0.506455	0	-1.32525	0	0
apoa1	-0.112982	-0.888851	2.27088	0.801198	-0.411672	-0.0681159	-0.366445	-0.306066	0.344199	-0.550137	-0.460858	-0.194768	0	-3.44613	-2.13087	-0.311175	-0.930579	0.168368	-0.180659
apob	-1.48153	2.29893	0.436635	1.71362	-0.327108	0.02756	-1.0533	2.0296	-1.95099	0.999081	0	0.331371	-0.559149	7.74306	2.96685	2.16356	2.14666	0	0
totfa	-0.301971	0	2.00557	1.25876	-0.134572	0.585655	0.258366	6.77653	-0.988287	-0.852353	0.298279	-0.0677228	0.581723	-0.000266201	-0.0375321	0	1.63	0	0.0287869
dha	-0.288537	0.0492403	-0.534844	-0.222071	-0.111675	0.152658	0.311232	0.149524	-0.235411	0.277754	0.292073	0.276111	-0.0653386	-0.260749	-0.171295	-0.28595	0.0747881	-0.176572	0
la	-0.0996335	-0.69436	-2.2871	-0.799458	-0.065032	-0.60935	0.315408	-0.520895	0.0103296	0.576531	-0.54203	-0.279302	0.0712281	-1.06029	0.236597	-0.455132	-0.270245	0	0.000834102
faw3	0.0665142	-0.355252	-0.22219	-0.0897914	0.0238141	-0.166751	0.0130612	-0.354122	-0.143961	-0.210232	-0.172376	-0.451472	0.00206198	-0.101578	0.264585	0.302709	0.0738715	0.182771	0.0272204
faw6	0	0.554124	1.61822	0.649383	0.0527179	0.960686	-0.070618	0.47243	0.619435	-0.407636	0.38616	-5.69e-06	0.12758	0.391338	1.29327	0	-0.0505998	0	0
pufa	0	0.47702	1.95377	0.769001	0.0392674	0.540152	-0.904053	-2.0958	0.641434	-1.05933	0.179729	-0.132341	0.201209	0.022426	-1.33552	0	-0.175	0	0
mufa	0.545394	-0.0805952	-0.0565663	-0.292421	-0.0788625	0.675015	-0.658859	-3.00499	0.693443	0.724172	0.673353	-0.323874	0.840015	-2.1913	0.946126	-0.335504	-2.03608	0	0
sfa	-0.872781	0	-1.3082	-0.538925	-0.569844	0.146654	0.139928	-3.15788	-0.189649	1.99455	0	-0.0178149	0.515402	0.0452719	1.24445	0	0.918078	0	0.18183
faw3_fa	0.271254	0.344259	0.151107	0.126919	-0.0133492	0.101366	0.0855253	0.148705	0.384846	-0.3641	-0.171365	0.0487893	0.0553759	0.33584	-0.13053	0.0460895	-0.375192	0.054903	0.0556946
faw6_fa	-0.251946	0.0452058	-0.581671	-0.335681	-0.0784069	-0.175257	0.0450952	-0.584117	-0.151844	0.699013	0.250088	0	-0.169235	-0.300294	-0.395474	0	-0.370475	0	-0.034679
pufa_fa	0	0.136959	-0.509313	-0.565678	-0.266331	0	-0.258018	0.232192	0	-0.0255375	0	0	-0.0142097	-0.000215548	-0.425155	0	-0.143723	0.180233	0
mufa_fa	-0.388925	-0.0784392	0.00672384	-0.243983	0	0	0.263095	-0.0890348	0.135413	0.0347037	0	0.0604212	0	0.236174	-0.881665	0.0162928	0.18373	0	0
sfa_fa	0.383823	0.0291484	0.465561	0.0111654	0.10386	0.283091	-0.249518	0.274308	0.154733	-0.484045	-0.0118288	-0.120639	0.116678	-0.363092	-0.182482	-0.204525	-0.617659	-0.0625537	0.0920594
unsatdeg	0.042312	0.120388	0.974253	0.334774	-0.0432312	0.193518	-0.126296	-0.129719	0.192131	-0.11261	-0.0123964	-0.359649	0.0955573	-0.377319	0.26491	-0.12727	0.0267056	0	-0.0282245
